# Supplementary material for: Phase I dose-escalation study of procaspase-activating compound-1 in combination with temozolomide in patients with recurrent high-grade astrocytomas
Source: Neurooncol Adv. 2023 Jul 19;5(1):vdad087. doi: 10.1093/noajnl/vdad087 (PMC10406430; doi:10.1093/noajnl/vdad087)
Supplement: vdad087_suppl_Supplementary_Materials [file vdad087_suppl_supplementary_materials.zip]

Archive with 2 entries (2 files):
- Revised Supplementary Data PAC-1 TMZ 6.13.23.docx
- vdad087_suppl_supplementary_materials_edited_mh_7.21.23.docx
